# Supplementary material for: Dynamic classification using credible intervals in longitudinal discriminant analysis
Source: Stat Med. 2017 Aug 1;36(24):3858–74. doi: 10.1002/sim.7397 (PMC5655752; doi:10.1002/sim.7397)
Supplement: Supplementary file 2 — Supporting info item [file SIM-36-3858-s002.R]

###R script to demonstrate the use of the dynCI method proposed by Hughes et al.

##Load Simulated data set.
load("SimulatedSANADdata.RData")
##Launch the mixAK package
library(mixAK)
set.seed(123)
##We assume that the data for each training set is stored in data.frames called Remission and Refractory 
##denoting the remission and refractory patients respectively. In each case we fit a trivariate model for the
##three longitudinal markers ltotsez, NumAdv and seizures. Baseline covariates are specified in the lists for
##each marker. The number of components of the mixture distribution is specified by the argument Kmax=2 and 
##can be altered accordingly. The length of the MCMC chain is determined using the nMCMC argument.

mod0<-GLMM_MCMC(y=Remission[,c("ltotsez","NumAdv","seizures")],                             
dist=c("gaussian","poisson(log)","binomial(logit)"),                                               
id=Remission[,"id"],					                                        
x=list(ltotsez=Remission[,c("Time_LFU","time","Age","type","sex","randP")],
NumAdv=Remission[,c("Time_LFU","time","Age","type","sex","randP")],
seizures=Remission[,c("Time_LFU","time","Age","type","sex","randP")]),    
z=list(ltotsez="empty",NumAdv="empty",seizures="empty"),
random.intercept = c(ltotsez=TRUE,NumAdv=TRUE,seizures = TRUE),                          
prior.b=list(Kmax=2),      									    
nMCMC=c(burn = 1000,keep=5000,thin=10,info=5000),                            
PED=FALSE)	

mod1<-GLMM_MCMC(y = Refractory[,c("ltotsez","NumAdv","seizures")],                             
dist=c("gaussian","poisson(log)","binomial(logit)"),                                               
id=Refractory[,"id"],					                                        
x=list(ltotsez=Refractory[,c("Time_LFU","time","Age","type","sex","randP")],
NumAdv=Refractory[,c("Time_LFU","time","Age","type","sex","randP")],
seizures=Refractory[,c("Time_LFU","time","Age","type","sex","randP")]),    
z=list(ltotsez="empty",NumAdv="empty",seizures="empty"),
random.intercept = c(ltotsez=TRUE,NumAdv=TRUE,seizures = TRUE),                          
prior.b = list(Kmax = 2),      									    
nMCMC = c(burn = 1000, keep = 5000, thin = 10, info = 5000),                            
PED=FALSE)

##Now for the discriminant analysis. We assume that the longitudinal and covariate information for new patients
##is stored in a dataframe SANADNew. Further, to enable dynamic prediction, each point at which prediction is to 
##be made is given a separate "id", called "IDEN". E.g: If a patient had three visits (3 rows of data), we create
##3 new values of IDEN. The first contains the first row, IDEN=2 consists of the first 2 rows whilst IDEN=3 contains 
##all three rows. xNew1 and zNew1 determine the covariate information from SANADNew for each marker. In this case,
##prediction is made on the same set of patients used to build the models. This is likely to lead to overestimation 
##of the prediction accuracy. However, set up for cross-validation schemes or training or test sets is trivial.

xNew1<-list(ltotsez=SANADNew[,c("Time_LFU","time","Age","type","sex","randP")],
NumAdv=SANADNew[,c("Time_LFU","time","Age","type","sex","randP")],
seizures=SANADNew[,c("Time_LFU","time","Age","type","sex","randP")])
zNew1<-list(ltotsez="empty",NumAdv="empty",seizures="empty")
Mod1<-list(mod0,mod1)

da1 <- GLMM_longitDA2(mod = Mod1, w.prior = c(0.8, 0.2), y = SANADNew[,c("ltotsez","NumAdv","seizures")], 
id = SANADNew[,"IDEN"],x = xNew1, z = zNew1,xz.common = TRUE,keep.comp.prob=TRUE,level=0.99)

##To change this analysis to use an alternative level of credible interval one should alter level=0.99 to the desired
##level. da1 gives the marginal, conditional and random effects proabilities of group membership for each group at
##each visit of each patient. Also given are the lower and upper bounds of the specified credible interval for each 
##prediction method. From here, any desired allocation scheme can be applied to the probabilities and prediction 
##accuracy measures calculated.

iden1<-unique(SANADNew$IDEN)
marginal1<-da1$pi_marg_mean
marg_low1<-da1$pi_marg_low
marg_high1<-da1$pi_marg_upp
condit1<-da1$pi_cond_mean
cond_low1<-da1$pi_cond_low
cond_high1<-da1$pi_cond_upp
raneffec1<-da1$pi_reff_mean
raneffec_low1<-da1$pi_reff_low
raneffec_high1<-da1$pi_reff_upp
SANAD_status<-SANADNew1$Status

Resul1<-cbind(iden1,marginal1,marg_low1,marg_high1,condit1,cond_low1,cond_high1,raneffec1,raneffec_low1,raneffec_high1,SANAD_status)
Resul1<-as.data.frame(Resul1)
Resul1$id<-SANADNew1$id
Resul1$time<-SANADNew1$time
Resul1$End_Date1<-SANADNew1$End_Date1
Resul1$rand<-SANADNew1$rand
colnames(Resul1) <- c("IDEN","Marg0","Marg2","Marg0L","Marg2L","Marg0H","Marg2H","Cond0","Cond2","Cond0L","Cond2L","Cond0H","Cond2H","RanEf0","RanEf2","RanEf0L","RanEf2L","RanEf0H","RanEf2H","Status","id","time","End_Date1","rand")


library(caTools)
source("CVSummary1SAMP.R")
##Calculate Prediction Accuracy using the d^2 method (top left corner of ROC curve to choose optimal cutoff. Relevant information is stored in CVd2 to plot ROC etc if one desires. To alter to calculate
##Youden index etc the CVSummary1SAMP file can be altered accordingly
CVd2<-CVSummary1SAMP(Resul1)
CVd2$SummaryTable
